# Supplementary material for: Metabolome and Metagenome Signatures Underlying the Differential Resistance of Percocypris pingi, Crucian Carp, and Yellow Catfish to Ichthyophthirius multifiliis Infection
Source: Biology (Basel). 2025 Nov 4;14(11):1546. doi: 10.3390/biology14111546 (PMC12650438; doi:10.3390/biology14111546)
Supplement: Supplementary file 1 [file biology-14-01546-s001.zip]

Archive with 1 entries (1 files):
- biology-3946919-supplementary.pdf
